# Supplementary material for: An immunostimulatory glycolipid that blocks SARS-CoV-2, RSV, and influenza infections in vivo
Source: Nat Commun. 2023 Jul 5;14:3959. doi: 10.1038/s41467-023-39738-1 (PMC10319732; doi:10.1038/s41467-023-39738-1)
Supplement: Supplementary file 4 — Source Data [file 41467_2023_39738_MOESM4_ESM.xlsx]

## Sheet: _Fig1b-TOP
Mouse ID	Saline	7DW8 (2ug IV) d-2	7DW8 (2ug IN) d-2
1	-5.38
2	-6.2
3	-13.64
4	-10.11
1-1	-10.57
1-2	-8.88
1-3	-12.8
1-4	-10.66
1-5	-14.52
1-6	-10.12
7		-2.27
8		-2.38
2-1		3.42
2-2		0.87
2-3		7.54
2-4		-1.56
2-5		6.66
2-6		2.36
9			-0.83
10			-1.2
11			-1.91
12			-0.4
13			-2.94
14			-0.83
3-1			-5.66
3-2			-4.76
3-3			-2.73
3-4			-4.83
3-5			4.12
3-6			0.33

## Sheet: _Fig1b -BTM
Mouse ID	Saline	7DW8 (2ug IV) d-2	7DW8 (2ug IN) d-2
1	277000
2	267000
3	238000
4	249000
1-1	1101075
1-2	1312821
1-3	350685
1-4	864135
1-5	4311579
1-6	1312821
7		962
8		258
2-1		280.9
2-2		344.83
2-3		268.82
2-4		1333.33
2-5		370.37
2-6		205.76
9			1050
10			1140
11			4060
12			4320
13			17500
14			1160
3-1			222.22
3-2			268.82
3-3			921.66
3-4			5000
3-5			227.27
3-6			270.27

## Sheet: _Fig1c-TOP
Mouse ID	Saline	d (-3)	d(-2)	d(-1)	d0(+2h)
1-1	-10.57
1-2	-8.88
1-3	-12.8
1-4	-10.66
1-5	-14.52
1-6	-10.12
2-1		-6.01
2-2		-2.78
2-3		-3.69
2-4		-3.26
2-5		-4.75
2-6		-5.24
3-1			-1.68
3-2			-4.99
3-3			0
3-4			3.21
3-5			4.12
3-6			-4.82
4-1				-3.84
4-2				0.05
4-3				-3.13
4-4				-0.88
4-5				-0.45
4-6				1.09
4-1					-15.33
4-2					-15.39
4-3					-15.27
4-1					-9.64286
4-2					-14.0311
4-3					-15.1469
3-4					-13.6166
4-4					-12.5

## Sheet: _Fig1c -BTM
Mouse ID	Saline	d(-3)	d(-2)	d(-1)	d0(+2h)
1-1	104000
1-2	94800
1-3	83100
1-4	382000
1-5	324000
1-6	320000
2-1		5190
2-2		5590
2-3		18200
2-4		5060
2-5		5880
2-6		4820
3-1			323
3-2			1160
3-3			309
3-4			282
3-5			313
3-6			327
4-1				5260
4-2				329
4-3				1270
4-4				370
4-5				350
4-6				368
4-1					275269
4-2					282873
4-3					358042
4-1					5263.16
4-2					4672.9
4-3					16000
3-4					4424.78
4-4					13793.1

## Sheet: _Fig1d-TOP
Mouse ID	Saline	0.1μg	0.5μg	2.0μg
1-1	-13.937
1-2	-11.043
1-3	-8.7261
1-4	-9.0115
1-5	-4.8793
3-1		-5.3002
3-2		-6.5637
3-3		0.59037
3-4		-4.0999
3-5		-2.5667
4-1			-1.7249
4-2			1.10571
4-3			-0.1312
4-4			0.60269
4-5			-1.3222
5-1				7.4938
5-2				-2.5
5-3				7.954
5-4				4.42207
5-5				2.81814

## Sheet: _Fig1d -BTM
Mouse ID	Saline	0.1μg	0.5μg	2.0μg
1-1	341333
1-2	312195
1-3	332468
1-4	341333
1-5	80000
3-1		5405.41
3-2		4878.05
3-3		5000
3-4		1388.89
3-5		1351.35
4-1			1282.05
4-2			297.619
4-3			367.647
4-4			347.222
4-5			1086.96
5-1				500
5-2				1086.96
5-3				320.513
5-4				337.838
5-5				333.333

## Sheet: _Fig1e-TOP
Mouse ID	Saline	7DW8-5 (5x)	7DW8-5 (1x)
1-1	-10.35
1-2	-12.88
1-3	-8.917
1-4	-9.244
1-5	-7.477
3-1		0.6948
3-2		-2.751
3-3		2.444
3-4		0.2023
3-5		-2.204
4-1			-3.152
4-2			-1.371
4-3			0.9005
4-4			-1.858
4-5			-0.867
5-1	-11.97
5-3		-2.142
5-4			3.3245

## Sheet: _Fig1e -BTM
Mouse ID	Saline	7DW8-5 (5x)	7DW8-5 (1x)
1-1	179021
1-2	54237
1-3	250980
1-4	939450
1-5	54936
3-1		877.19
3-2		751.88
3-3		666.67
3-4		847.46
3-5		3292.2
4-1			1020.4
4-2			833.33
4-3			892.86
4-4			869.57
4-5			3508.8
5-1	61538
5-3		3418.8
5-4			854.7

## Sheet: Fig1f -TOP_LH
Mouse ID	Saline	7DW8-5
1-1	3.25079e+06
1-2	1.07789e+06
1-3	218803
1-4	939450
1-5	234862
1-6	195420
2-1		3333.33
2-2		763.36
2-3		189.39
2-4		200
2-5		219.3
2-6		3053.44

## Sheet: Fig1f -BTM_NT
Mouse ID	Saline	7DW8-5
1-1	2327273
1-2	145454
1-3	581818
1-4	145454
1-5	2327273
1-6	145454
2-1		9090.91
2-2		4545.45
2-3		4545.45
2-4		4545.45
2-5		9090.91
2-6		9090.91

[truncated: 38 more sheets: Fig 2a. -top, Fig 2a. -btm, Fig 2b -top, Fig 2b. -btm, Fig 2c -top, Fig 2c. -btm, Fig 2d. -top, Fig 2d. -btm, Fig.2e -top, Fig.2e -btm, Fig.2f -top, Fig.2f -btm, Fig 2g-top, Fig.3aZscore (replicates & avg), Fig 3b.Results, Fig 3c. Sheet1, Fig4a-TOP, Fig4a -BTM, Fig4b-TOP, Fig4b-BTM …]
